# Supplementary material for: Hospitalization Duration for Acute Myocardial Infarction: A Temporal Analysis of 18-Year United States Data
Source: Medicina (Kaunas). 2022 Dec 15;58(12):1846. doi: 10.3390/medicina58121846 (PMC9780977; doi:10.3390/medicina58121846)
Supplement: Supplementary file 1 [file medicina-58-01846-s001.zip]

Archive with 1 entries (1 files):
- medicina-2088100-supplementary.pdf
